# Supplementary material for: The Prognostic and Clinicopathological Roles of Sirtuin-3 in Various Cancers
Source: PLoS One. 2016 Aug 2;11(8):e0159801. doi: 10.1371/journal.pone.0159801 (PMC4970700; doi:10.1371/journal.pone.0159801)
Supplement: S1 Table — (XLSX) [file pone.0159801.s002.xlsx]

## Sheet: Sheet1
S1 Table
Data extraction table
Study [ref. no.]	Year	Location of cancer	Language	Country/region	Race	Samples	No. of case	Detection method	Cut off	Outcome	HR (95 % CI)	Cancer vs. noncancerous tissue		lymph metastasis		Differentiation		Tumor stage		Tumor size		Gender		ER		PR
												Cancer tissue(sirt3+/sirt3-)	Noncancerous tissue(sirt3+/sirt3-)	Metastasis(+) (sirt3+/sirt3-)	Metastasis(-) (sirt3+/sirt3-)	Poorly differentiated (sirt3+/sirt3-)	Moderate/well differentiated (sirt3+/sirt3-)	I/II (sirt3+/sirt3-)	III/IV (sirt3+/sirt3-)	tumor size≥5cm (sirt3+/sirt3-)	tumor size＜5cm (sirt3+/sirt3-)	male (sirt3+/sirt3-)	female (sirt3+/sirt3-)	ER+ (sirt3+/sirt3-)	ER-(sirt3+/sirt3-)	PR+ (sirt3+/sirt3-)	PR- (sirt3+/sirt3-)
Desouki et al.[5]	2014	Breast cancer	English	USA	Caucasian	TMA	186	IHC	≥1%			50/140	17/5	27/58	19/63									25/41	19/91	27/58	17/75
He et al. [8]	2014	Breast cancer	English	China	Asian	FFPE	308	IHC	IRS＞6	OS	3.015(2.761-4.981)			76/38	84/110									87/59	93/89	69/92	91/56
Liu et al. [9]	2014	Colon cancer	English	China	Asian	FFPE	127	IHC	IRS≥6	OS	1.87(1.12–3.26)			46/17	25/39			18/24	53/32	30/27	41/29	23/27	48/29
Yan et al. [10]	2014	Esophageal squamous cell carcinoma	English	China	Asian	FFPE	252	IHC	IRS＞6	OS	1.454(1.029–2.055)							89/65	53/45			94/88	38/32
Yang et al. [13]	2014	Gastric cancer	English	China	Asian	FFPE	65	IHC	HS≥10%	OS	0.77(0.14-4.15)	21/44	41/24	9/14	12/30	5/33	16/11	13/15	8/29			19/33	2/11
Huang et al. [14]	2014	Gastric cancer	English	Taiwan	Asian	FFPE	221	IHC	1+	OS	0.61(0.42–0.90)					55/61	74/31	72/50	57/42
Kang [29]	2014	Gastric cancer	Chinese	China	Asian	FFPE	130	IHC	1+			43/37	43/7	26/31	17/6	19/24	24/13	27/5	16/32	18/14	25/23	26/20	17/17
Cui et al. [30]	2015	Gastric cancer	English	China	Asian	FFPE	43	IHC				28/1	5/9
Wang et al. [11]	2014	Hepatocellular carcinoma	English	China	Asian	FFPE	342	IHC	≥5%	OS	0.558 (0.392 –0.795)					48/39	146/109					166/124	28/24
Zhang et al. [12]	2012	Hepatocellular carcinoma	English	China	Asian	FFPE	248	IHC	ROC≥2.5	OS	0.555 (0.344–0.897)					23/75	58/92	46/63	35/104	39/88	43/78	74/146	7/21
Zhang et al. [31]	2013	Hepatocellular carcinoma	English	China	Asian	FFPE	40	IHC	1+			18/12	39/1			4/3	14/9			7/6	11/6	14/7	4/5
Liu [32]	2012	Hepatocellular carcinoma	Chinese	China	Asian	FFPE	42	IHC	1+			19/13	41/1			3/4	16/9			9/6	10/7	14/9	5/4
Alhazzazi [33]	2012	Oral squamous cell carcinoma	English	USA	Caucasian	TMA	52	IHC				21/21	2/8
Quan et al. [34]	2015	Prostate cancer	English	China	Asian	FFPE	109	IHC				31/43	23/9
